# Supplementary material for: Determination of Phosphate as an Ion-Association Complex of 11-Molybdovanadophosphate and Diindodicarbocyanine Based on Selective Oxidation of Excess Dye
Source: Molecules. 2025 Apr 22;30(9):1872. doi: 10.3390/molecules30091872 (PMC12073579; doi:10.3390/molecules30091872)
Supplement: Supplementary file 1 [file molecules-30-01872-s001.zip]

Archive with 1 entries (1 files):
- molecules-3547819-supplementary.pdf
